# Supplementary material for: Identification of transcriptional regulatory networks specific to pilocytic astrocytoma
Source: BMC Med Genomics. 2011 Jul 11;4:57. doi: 10.1186/1755-8794-4-57 (PMC3200988; doi:10.1186/1755-8794-4-57)
Supplement: Additional file 1 — The 792 gene set that is differentially expressed in PAs along with each gene's expression differences when compared to the control are shown. [file 1755-8794-4-57-S1.xls]

## Sheet: PA Genes
Entrez Gene ID	Fold Change
10368	-184.608
23109	-143.894
885	-123.027
4900	-103.202
3761	-100.602
6750	-97.0092
6857	-91.9201
171582	-79.576
3706	-76.1059
118427	-75.4738
63974	-69.3313
2558	-63.3575
613212	-60.8352
146713	-60.6615
200407	-60.106
132332	-58.7287
348980	-57.5679
57172	-56.377
114569	-54.0869
286002	-52.9485
1428	-52.1663
148808	-51.6779
2554	-49.8931
4134	-48.8798
27012	-47.9082
64168	-46.9701
55359	-46.6252
55117	-45.3513
57030	-45.0492
7447	-43.2317
9899	-42.4045
81849	-42.3378
57468	-40.6632
2566	-40.5345
9478	-40.3964
6543	-40.1037
1113	-39.3413
8997	-38.979
55800	-38.9462
7781	-36.6208
23316	-36.4347
50632	-35.7093
2902	-34.3569
4741	-34.3284
9118	-31.4237
5522	-31.3435
152789	-30.8414
5950	-30.7532
399947	-30.3262
59350	-30.1591
2563	-30.1472
63982	-30.1176
774	-30.01
6620	-29.8044
768096	-29.4196
2561	-29.211
284424	-28.9299
4745	-28.7343
9645	-28.4413
2849	-28.4043
4747	-28.071
9783	-28.0009
6860	-27.8275
132204	-27.517
1745	-26.954
1812	-26.9506
400120	-26.7958
6457	-26.7528
222008	-26.5895
125113	-25.8053
1128	-25.7461
25928	-25.7191
646627	-25.7181
55079	-25.6196
55530	-25.3937
4852	-25.3439
84222	-25.262
57495	-24.5881
11075	-24.5517
10815	-24.5475
6327	-24.5124
9615	-24.2949
23040	-24.1805
9362	-24.1365
6096	-23.8288
2913	-23.6705
79762	-23.6375
9495	-23.3511
147381	-23.1746
2043	-22.9758
2172	-22.838
54715	-22.7682
8941	-22.6082
815	-22.4466
5999	-22.43
7432	-22.3221
730125	-22.083
94160	-21.9279
203190	-21.9133
9228	-21.707
55503	-21.5697
5100	-21.5285
221692	-21.5113
2572	-21.3969
492	-21.1461
79012	-20.7232
8507	-20.6143
653131	-20.5629
3356	-20.5389
57554	-20.5267
51412	-20.4597
2845	-20.2264
84623	-20.1876
9066	-20.0521
63908	-20.0229
440279	-19.8378
2051	-19.7965
58512	-19.6645
26038	-19.5446
998	-19.5004
7087	-19.4158
2290	-19.2538
84688	-19.2054
3208	-19.0302
9201	-18.9603
478	-18.9046
23349	-18.8112
108	-18.801
5923	-18.5953
374887	-18.5288
57467	-18.4615
388662	-18.4607
93377	-18.4508
6616	-18.3438
158696	-18.2635
6623	-18.2149
140689	-18.1972
51440	-17.9886
4986	-17.9598
5579	-17.9574
166752	-17.8746
5274	-17.8506
25830	-17.5891
10439	-17.5426
11155	-17.4712
1993	-17.4288
84735	-17.1956
53335	-17.0449
10716	-16.9317
388394	-16.8443
5502	-16.8425
8927	-16.776
1607	-16.7501
136227	-16.7098
2903	-16.67
260293	-16.663
9143	-16.6584
401222	-16.6536
56853	-16.6181
85352	-16.5808
3617	-16.5727
6334	-16.4659
400745	-16.3704
401190	-16.3437
26289	-16.3132
5475	-16.2952
51555	-16.152
1393	-15.9904
10777	-15.6322
170302	-15.5755
5801	-15.5693
398	-15.5328
26047	-15.4649
121268	-15.3823
127254	-15.2727
84867	-15.1599
56341	-15.1297
4008	-15.0665
116443	-14.9496
8988	-14.9036
222865	-14.8911
3988	-14.777
54769	-14.7013
1123	-14.6424
202559	-14.5754
1961	-14.4753
491	-14.376
9688	-14.3218
10900	-14.3197
6804	-14.2761
9840	-14.1263
65268	-14.0433
8448	-14.0359
631	-14.0242
55521	-13.8377
5924	-13.8134
5153	-13.7405
51299	-13.6804
23676	-13.6776
816	-13.6405
195814	-13.5766
55753	-13.554
4886	-13.5245
55885	-13.4931
9607	-13.4671
387357	-13.4656
390616	-13.4325
57471	-13.3363
1159	-13.3303
3361	-13.2769
64388	-13.2698
285147	-13.2564
10125	-13.2476
84440	-13.136
9348	-13.0639
340419	-13.0346
440073	-12.979
168391	-12.9669
785	-12.9352
6092	-12.9127
92558	-12.9123
285878	-12.9101
887	-12.9068
1010	-12.8505
23504	-12.8267
441151	-12.7986
3358	-12.7111
26034	-12.6907
3763	-12.6771
55752	-12.6682
1141	-12.6206
23108	-12.5502
55294	-12.5448
22999	-12.4865
3831	-12.4838
7306	-12.4836
5798	-12.4628
654790	-12.4419
56479	-12.3853
9796	-12.3837
220164	-12.3115
57451	-12.3027
4185	-12.2644
3084	-12.2576
57084	-12.2219
84530	-12.0962
88	-12.0927
26585	-12.0834
6770	-12.0589
6715	-12.0495
793	-12.0492
58157	-11.9778
57586	-11.9457
407738	-11.9431
2039	-11.921
134111	-11.8946
9079	-11.8314
758	-11.7837
10740	-11.7786
27445	-11.7518
5646	-11.7288
6752	-11.7156
22941	-11.7078
6262	-11.6799
7170	-11.6591
27165	-11.6331
84539	-11.6288
285281	-11.6108
83856	-11.6028
9912	-11.5364
2744	-11.468
55799	-11.4113
51454	-11.3938
2170	-11.3441
140767	-11.3391
3787	-11.2891
2254	-11.2622
23025	-11.2606
4884	-11.1474
22895	-11.0694
220202	-11.0449
120196	-11.0401
55714	-10.9823
284361	-10.9725
26059	-10.9684
3747	-10.9269
5413	-10.919
10874	-10.8746
158038	-10.8087
146330	-10.7337
547	-10.727
146760	-10.7101
51361	-10.6809
9028	-10.6668
1016	-10.5607
55605	-10.5381
4145	-10.5155
1392	-10.5066
65078	-10.493
5865	-10.452
115584	-10.4117
3708	-10.3774
6326	-10.3422
80725	-10.3418
25787	-10.2925
56666	-10.2718
3760	-10.146
284578	-10.1235
339390	-10.048
23031	-10.0235
51676	-9.98971
933	-9.96917
1006	-9.95536
7093	-9.93357
3872	-9.92824
2258	-9.9003
6775	-9.89534
2016	-9.83917
7068	-9.79938
10369	-9.76604
401220	-9.74844
29114	-9.7111
4887	-9.69247
11122	-9.67784
11255	-9.64132
9771	-9.59033
256536	-9.55259
4155	-9.54631
9369	-9.5318
254122	-9.5157
57469	-9.49882
8514	-9.47429
84830	-9.45612
121793	-9.4553
5493	-9.39974
2912	-9.35596
140679	-9.35047
9717	-9.30078
8851	-9.29631
2018	-9.19916
9956	-9.1974
6000	-9.19622
152330	-9.19298
4293	-9.1481
23007	-9.14224
154790	-9.12925
4744	-9.12118
1759	-9.12071
83546	-9.021
57644	-9.01657
9764	-9.0163
284656	-9.0161
117154	-8.9934
7277	-8.9525
6456	-8.93347
4336	-8.90226
5126	-8.8835
8502	-8.75756
9758	-8.75395
83482	-8.7376
5746	-8.70439
255631	-8.69437
5379	-8.65134
5136	-8.64739
151009	-8.63369
57338	-8.62848
2805	-8.58224
1780	-8.56782
6861	-8.52534
25791	-8.5238
256714	-8.49347
23321	-8.47601
56884	-8.44135
5534	-8.42993
283401	-8.37847
2775	-8.36098
29089	-8.35686
2983	-8.35044
54550	-8.28118
5581	-8.27769
128434	-8.26655
784	-8.26591
53637	-8.24905
10486	-8.24434
8715	-8.21326
3777	-8.20692
2823	-8.1982
112609	-8.17072
51046	-8.17024
84448	-8.16777
7533	-8.10813
9515	-8.06206
23359	-8.05126
285264	-8.0497
728192	-7.99223
7138	-7.97197
10776	-7.94068
770	-7.94033
2565	-7.93333
5138	-7.92528
2555	-7.9214
170850	-7.87815
57528	-7.87202
5058	-7.85719
56924	-7.84815
4099	-7.8317
145773	-7.82161
10633	-7.80337
8999	-7.79098
11076	-7.75385
60680	-7.74895
654429	-7.71715
5816	-7.70178
151126	-7.67195
55384	-7.6713
6511	-7.66623
57571	-7.6461
22802	-7.62767
283454	-7.60959
2800	-7.6035
643965	-7.60265
2026	-7.58026
10605	-7.47751
7480	-7.44482
10888	-7.41119
1032	-7.41087
10787	-7.39754
3251	-7.38991
1746	-7.37399
2911	-7.31855
57576	-7.26383
9312	-7.25254
197187	-7.2409
283514	-7.23704
147670	-7.22469
3785	-7.21533
284214	-7.20613
7101	-7.19309
151835	-7.17373
3775	-7.15312
29993	-7.14369
1007	-7.12245
64405	-7.10056
11001	-7.08799
23154	-7.07577
5168	-7.06251
79698	-7.03889
150572	-7.03295
1996	-7.02788
6863	-7.02473
1020	-7.00973
6853	-7.00448
139221	-6.92305
51761	-6.89489
5774	-6.87085
1149	-6.82905
131034	-6.79686
57144	-6.78837
1795	-6.76992
10814	-6.76297
7139	-6.76231
90249	-6.75753
5733	-6.74437
56950	-6.72206
29953	-6.61134
5862	-6.60783
64399	-6.60228
404037	-6.60208
6812	-6.59562
4905	-6.58623
143098	-6.58469
9745	-6.58264
53822	-6.51421
22891	-6.513
266722	-6.49791
5368	-6.46665
54602	-6.4429
1346	-6.4408
150538	-6.42266
9705	-6.39709
777	-6.35365
7259	-6.34007
112755	-6.32747
4761	-6.29425
1740	-6.26871
2346	-6.26346
79623	-6.24361
11069	-6.24192
2562	-6.22443
54511	-6.20974
6252	-6.20742
202134	-6.19442
7754	-6.18064
5649	-6.17885
10231	-6.17779
8632	-6.16687
285780	-6.16383
4137	-6.15602
134548	-6.13494
9480	-6.11462
1951	-6.10918
1944	-6.09047
196394	-6.0789
23327	-6.06629
1114	-6.06345
1183	-6.05136
107	-6.037
258010	-6.03221
253982	-6.02669
253650	-6.02362
10382	-6.00449
57460	-5.95558
627	-5.92938
8497	-5.9264
8874	-5.92312
340542	-5.89689
6712	-5.88878
5121	-5.88664
9892	-5.87937
81832	-5.86602
9024	-5.82016
9891	-5.73808
285556	-5.72578
23281	-5.72165
130733	-5.71009
10769	-5.70063
11332	-5.67871
9229	-5.67612
481	-5.63097
9185	-5.61581
55806	-5.6076
85445	-5.59968
5650	-5.49982
8499	-5.49536
57026	-5.42771
27133	-5.42329
253152	-5.41286
8739	-5.35729
387923	-5.30363
114299	-5.29446
54443	-5.28351
23057	-5.27492
117178	-5.24473
10396	-5.22314
56675	-5.20788
3036	-5.15965
5874	-5.08599
81551	-5.01889
273	-5.01027
6638	-5.00636
283078	-4.97453
333	-4.97215
54033	-4.96688
57574	-4.92693
26033	-4.92323
5435	-4.91861
57692	-4.91502
23362	-4.89219
22866	-4.85778
80333	-4.85338
6785	-4.8339
6854	-4.79299
22843	-4.77661
338811	-4.77227
51701	-4.76061
4753	-4.74833
2557	-4.7455
150726	-4.74094
57180	-4.67508
23285	-4.65483
23542	-4.62526
57718	-4.60499
114800	-4.58537
574538	-4.55769
4674	-4.54714
85397	-4.54316
257194	-4.46861
50859	-4.45539
83988	-4.45247
57183	-4.43961
9378	-4.4395
5590	-4.2734
9223	-4.20969
2888	-4.1849
80144	-4.15752
25758	-4.08231
8577	-4.02313
10645	-4.02136
55450	-3.98015
389206	-3.97051
26051	-3.96919
386597	-3.94545
114134	-3.91591
51764	-3.51888
3788	-3.50306
4174	3.8318
8795	5.05663
79890	5.11245
84282	5.19335
942	5.22945
84168	5.37634
64581	5.55207
3107	5.88773
79961	6.05044
4481	6.06663
6518	6.08565
51338	6.1352
7078	6.32947
56245	6.44223
64778	6.54169
51296	6.88147
8407	6.8939
4166	6.96174
55568	6.97513
3106	7.06779
10610	7.11682
2995	7.12704
399	7.1648
2004	7.31342
3773	7.31877
30844	7.32736
55020	7.46039
677	7.48777
6503	7.56165
26509	7.64971
1601	7.72105
151636	7.72182
9685	7.74174
4016	7.80273
6850	7.95506
2212	7.96739
3135	7.98876
5880	7.99369
23526	8.09796
2012	8.12649
221749	8.15332
718	8.16279
2357	8.16976
53827	8.19038
8531	8.21012
240	8.32956
5371	8.37601
4267	8.46893
7852	8.52672
139716	8.55205
11098	8.59431
1192	8.60411
54436	8.66404
207063	8.71615
441631	8.88826
11118	8.9033
3691	8.95717
1809	9.0204
3910	9.03248
9531	9.04594
7035	9.06465
2633	9.18781
304	9.2485
9674	9.25066
3212	9.25327
128414	9.34181
1903	9.42076
123920	9.46887
283131	9.48686
19	9.52958
28959	9.59872
1026	9.63174
128346	9.64598
81704	9.6782
301	9.70753
7431	9.74563
3113	9.88918
1296	9.94263
9103	9.95976
64093	9.98456
1284	10.0031
196527	10.081
1475	10.1214
929	10.1666
58475	10.3148
6039	10.3458
25802	10.3993
2635	10.4206
6037	10.4934
6678	10.5933
3127	10.7065
25937	10.784
55843	10.8435
3059	10.8859
1075	10.9391
4005	10.9767
2266	11.0876
4921	11.1082
3371	11.1132
3108	11.3586
3126	11.3744
55765	11.3914
712	11.4142
137835	11.4386
3119	11.4767
861	11.6011
10797	11.7715
11031	11.7805
79192	12.1645
1306	12.2901
83539	12.3614
6424	12.3977
9021	12.4353
11326	12.5223
710	12.5498
3122	12.5577
30846	12.8077
1281	12.8248
4038	12.8718
170954	12.8997
3123	12.9433
6793	12.9637
256236	13.031
196051	13.1849
10644	13.2392
716	13.3502
64231	13.6695
84106	13.7531
4147	13.9002
7097	14.0454
11185	14.1904
9180	14.2112
1282	14.2361
972	14.2536
1277	14.3002
22918	14.3585
3162	14.4202
165	14.4605
302	14.5378
2634	14.6927
5918	14.704
85477	14.9857
3115	14.9915
79191	14.9944
6781	15.1652
969	16.0094
22822	16.8208
960	16.9111
10882	16.9986
3931	17.102
6281	17.324
871	17.5963
55214	18.0229
90853	18.2106
715	18.6983
1462	18.8954
55351	19.038
9332	19.5124
4017	19.5622
55603	19.6125
3955	20.067
1464	20.9589
11036	21.2179
7465	21.6029
10630	21.8451
60681	21.8794
6347	22.1455
3117	22.4286
5996	22.7504
55026	23.2188
27092	24.3359
4973	24.5959
8406	25.0058
144453	27.5561
678	28.5828
5328	28.7879
3339	30.1885
8857	30.9856
720	31.1413
1116	31.342
1356	32.4887
81671	32.9815
643911	33.718
57664	35.0234
27286	35.8646
2670	40.1405
1117	43.3976
7076	43.893
5104	50.3797
10631	60.0035
7079	61.7178
5320	70.5126
3426	86.5335
8714	90.5044
12	117.842
79054	127.304
153572	151.812
