# Supplementary material for: Identification of transcriptional regulatory networks specific to pilocytic astrocytoma
Source: BMC Med Genomics. 2011 Jul 11;4:57. doi: 10.1186/1755-8794-4-57 (PMC3200988; doi:10.1186/1755-8794-4-57)
Supplement: Additional file 3 — Gene regulatory relationships in glioblastoma multiforme minimal network. The Transcription Factors (TFs) and respective relationships between their targets are shown. [file 1755-8794-4-57-S3.xls]

## Sheet: GBM_Min_Network
Transcription_Factor_Gene_Symbol	Target_Gene_Symbol
AR	ADARB1
AR	ARHGAP17
AR	AXUD1
AR	BAI3
AR	BICC1
AR	BTRC
AR	CENTA2
AR	CLIC6
AR	CNR1
AR	DDIT4
AR	DUS3L
AR	EDA2R
AR	EMP1
AR	FGFR1OP2
AR	FST
AR	GRIA2
AR	HEYL
AR	HIP1
AR	HNRPUL1
AR	IL7R
AR	JAG1
AR	KCNA3
AR	LMO3
AR	MOBP
AR	NBL1
AR	OGT
AR	OPCML
AR	PDZK1IP1
AR	PER1
AR	PSCD3
AR	SDCCAG8
AR	SMARCE1
AR	SNX30
AR	STAC2
AR	TFCP2L1
AR	TJAP1
AR	ZBTB16
ARID5B	ACBD4
ARID5B	ADAM11
ARID5B	ADAM12
ARID5B	ADAMTS8
ARID5B	APH1A
ARID5B	ARHGAP15
ARID5B	ARHGAP21
ARID5B	ATBF1
ARID5B	ATF7
ARID5B	ATOH8
ARID5B	ATP6AP2
ARID5B	ATXN2L
ARID5B	BAHCC1
ARID5B	BCL2L1
ARID5B	BIN3
ARID5B	BMP1
ARID5B	BNC2
ARID5B	BTBD14A
ARID5B	BTRC
ARID5B	CACNA1E
ARID5B	CACNA1G
ARID5B	CACNA2D3
ARID5B	CAP2
ARID5B	CCM2
ARID5B	CD82
ARID5B	CDH15
ARID5B	CDK4
ARID5B	CDKAL1
ARID5B	CENTD3
ARID5B	CIC
ARID5B	CIRBP
ARID5B	CLCF1
ARID5B	CLDN1
ARID5B	CNTFR
ARID5B	COL3A1
ARID5B	COX5A
ARID5B	CRTAC1
ARID5B	CTRC
ARID5B	CUEDC1
ARID5B	DAG1
ARID5B	DBC1
ARID5B	DBN1
ARID5B	DDIT4
ARID5B	DGKG
ARID5B	DLGAP4
ARID5B	DNAJC11
ARID5B	DNMT3A
ARID5B	DTYMK
ARID5B	E2F2
ARID5B	EFNB1
ARID5B	EIF3S9
ARID5B	EIF5A2
ARID5B	ELAVL1
ARID5B	ELAVL3
ARID5B	ELAVL4
ARID5B	ELN
ARID5B	EMID2
ARID5B	EPB41
ARID5B	EPHA2
ARID5B	EPHB1
ARID5B	EPHB2
ARID5B	ERF
ARID5B	ESRRG
ARID5B	FAM113A
ARID5B	FAM45A
ARID5B	FAM49A
ARID5B	FGF11
ARID5B	FGF18
ARID5B	FLNC
ARID5B	FOXJ1
ARID5B	FUT1
ARID5B	FZR1
ARID5B	GATA2
ARID5B	GATAD2A
ARID5B	GK
ARID5B	GLIS2
ARID5B	GNAO1
ARID5B	GNAS
ARID5B	GNB3
ARID5B	GPC3
ARID5B	GRIN1
ARID5B	GTF2A1
ARID5B	H6PD
ARID5B	HEXA
ARID5B	HMGB1
ARID5B	HMOX1
ARID5B	HOOK2
ARID5B	HOXA3
ARID5B	HOXA6
ARID5B	HOXA7
ARID5B	HOXB7
ARID5B	HPCA
ARID5B	HS6ST3
ARID5B	HSF1
ARID5B	ID3
ARID5B	IFRD2
ARID5B	IL1RAPL2
ARID5B	IL2RG
ARID5B	ILF3
ARID5B	ISG20
ARID5B	KCNAB1
ARID5B	KCNH2
ARID5B	KCNJ12
ARID5B	KCNJ14
ARID5B	KCNJ4
ARID5B	KCNJ6
ARID5B	KDELR3
ARID5B	KIAA0423
ARID5B	KIAA1737
ARID5B	KLF13
ARID5B	KRT18
ARID5B	KRTCAP2
ARID5B	LRIG1
ARID5B	LRP5
ARID5B	LTBP2
ARID5B	LZTS2
ARID5B	MAFF
ARID5B	MAGI1
ARID5B	MEF2D
ARID5B	MLSTD1
ARID5B	MLX
ARID5B	MSI2
ARID5B	MYCBP2
ARID5B	MYH9
ARID5B	NAV1
ARID5B	NCAM1
ARID5B	NEK6
ARID5B	NFIX
ARID5B	NOTCH1
ARID5B	NR1D1
ARID5B	NR4A1
ARID5B	NRXN3
ARID5B	NTN1
ARID5B	NTRK3
ARID5B	NXF1
ARID5B	ODZ2
ARID5B	PACSIN1
ARID5B	PER1
ARID5B	PHYHIP
ARID5B	PKHD1
ARID5B	PKN1
ARID5B	PLAGL2
ARID5B	PLEC1
ARID5B	PLK3
ARID5B	POLD1
ARID5B	PPP1R16B
ARID5B	PPP1R1C
ARID5B	PPP3CA
ARID5B	PRKACA
ARID5B	PRKCB1
ARID5B	PROX1
ARID5B	PTPRT
ARID5B	PTTG1
ARID5B	PVALB
ARID5B	PVRL1
ARID5B	RAB3IL1
ARID5B	RAD51L1
ARID5B	RAD9A
ARID5B	RAPGEF3
ARID5B	RARA
ARID5B	RBBP8
ARID5B	RBM15B
ARID5B	RBM19
ARID5B	RNF26
ARID5B	RORA
ARID5B	RPS14
ARID5B	SCNN1A
ARID5B	SENP5
ARID5B	SFN
ARID5B	SLC29A1
ARID5B	SLC38A3
ARID5B	SLC6A9
ARID5B	SMOC1
ARID5B	SMTN
ARID5B	SOCS5
ARID5B	SOX4
ARID5B	SOX6
ARID5B	SP6
ARID5B	SPAG17
ARID5B	SPSB4
ARID5B	STAT5A
ARID5B	STXBP1
ARID5B	SUV39H1
ARID5B	SYN3
ARID5B	SYT7
ARID5B	TAF6L
ARID5B	TCF7
ARID5B	TEAD4
ARID5B	THRAP3
ARID5B	TLE3
ARID5B	TMEM15
ARID5B	TNFRSF12A
ARID5B	TP73L
ARID5B	TRAF2
ARID5B	TRIM44
ARID5B	TRIOBP
ARID5B	TRIP6
ARID5B	TSPAN9
ARID5B	TTLL11
ARID5B	UBE2B
ARID5B	UBTF
ARID5B	VASP
ARID5B	WDTC1
ARID5B	WNT6
ARID5B	WWP2
ARID5B	YPEL1
ARID5B	ZBTB20
ARID5B	ZC3H12A
ARID5B	ZFPM1
ARID5B	ZNF385
ARNT	AFF4
ARNT	AGTRAP
ARNT	AKAP8
ARNT	ALKBH5
ARNT	ANKRD9
ARNT	APOM
ARNT	ARID1A
ARNT	ASH1L
ARNT	ATP6V1H
ARNT	ATXN2
ARNT	ATXN2L
ARNT	ATXN3
ARNT	BCL2L2
ARNT	BCL6
ARNT	BCL6B
ARNT	BCLAF1
ARNT	BHLHB3
ARNT	BIRC5
ARNT	BIRC6
ARNT	BRD2
ARNT	CACNA1B
ARNT	CAMK2B
ARNT	CASP9
ARNT	CBS
ARNT	CCAR1
ARNT	CCS
ARNT	CD40
ARNT	CD68
ARNT	CDK4
ARNT	CDKN2C
ARNT	CENTB5
ARNT	CHIC2
ARNT	CHRM1
ARNT	CIC
ARNT	CIRBP
ARNT	CLSTN3
ARNT	CNTFR
ARNT	CPSF4
ARNT	CRSP7
ARNT	CSRP2BP
ARNT	CTDSP1
ARNT	DGCR8
ARNT	DLGAP4
ARNT	DLX1
ARNT	DLX2
ARNT	DNAJA1
ARNT	DNAJC12
ARNT	DPP4
ARNT	DUSP1
ARNT	DVL2
ARNT	EDIL3
ARNT	EGR3
ARNT	EGR4
ARNT	EIF4A1
ARNT	ELAVL3
ARNT	ELF4
ARNT	EME1
ARNT	EPC1
ARNT	ERF
ARNT	ESRRA
ARNT	FAM45A
ARNT	FBL
ARNT	FBXL16
ARNT	FBXO46
ARNT	FCGRT
ARNT	FKBP5
ARNT	FOXK1
ARNT	FOXO3A
ARNT	GAA
ARNT	GADD45G
ARNT	GEMIN4
ARNT	GLA
ARNT	GLTSCR2
ARNT	GMEB2
ARNT	GNB2
ARNT	GRIN1
ARNT	GTF2A1
ARNT	HDGF
ARNT	HEXA
ARNT	HINT1
ARNT	HLF
ARNT	HNRPH2
ARNT	HOOK2
ARNT	HOXA1
ARNT	HOXA2
ARNT	HOXA3
ARNT	HOXA7
ARNT	HOXB2
ARNT	HOXB3
ARNT	HOXB7
ARNT	HOXC10
ARNT	HOXC4
ARNT	HOXD10
ARNT	HOXD9
ARNT	HRBL
ARNT	IER3
ARNT	ILF3
ARNT	ILVBL
ARNT	IMMT
ARNT	ISGF3G
ARNT	JPH3
ARNT	JUNB
ARNT	KCNA1
ARNT	KHDRBS1
ARNT	KIAA1715
ARNT	KLF7
ARNT	KLF9
ARNT	LATS2
ARNT	LMNB1
ARNT	LTBP4
ARNT	LY6H
ARNT	LZTS2
ARNT	MAFF
ARNT	MBD3
ARNT	MINK1
ARNT	MTCH2
ARNT	MYST3
ARNT	NAB2
ARNT	NAGLU
ARNT	NFIX
ARNT	NGFR
ARNT	NME4
ARNT	NPTX1
ARNT	NR1D1
ARNT	NR3C1
ARNT	OLFM2
ARNT	OSGEP
ARNT	PAH
ARNT	PAQR4
ARNT	PER1
ARNT	PFKL
ARNT	PHF1
ARNT	PKN1
ARNT	PLEC1
ARNT	PLOD3
ARNT	PPP4R2
ARNT	PRKAR2A
ARNT	PRKCSH
ARNT	PTBP1
ARNT	PTPRJ
ARNT	RABEP1
ARNT	RAD9A
ARNT	RAN
ARNT	RARA
ARNT	RCL1
ARNT	RDH5
ARNT	REPIN1
ARNT	RGL2
ARNT	RKHD1
ARNT	RKHD2
ARNT	SBNO1
ARNT	SEMA4B
ARNT	SESN2
ARNT	SETD8
ARNT	SF1
ARNT	SHC1
ARNT	SLC25A23
ARNT	SLC37A4
ARNT	SLC38A3
ARNT	SLC6A15
ARNT	SLC6A9
ARNT	SLC7A5
ARNT	SNRPA
ARNT	SOCS5
ARNT	SPAST
ARNT	SPRED1
ARNT	STAG3
ARNT	STAT3
ARNT	STC2
ARNT	STK11
ARNT	STMN1
ARNT	SYNCRIP
ARNT	TACC2
ARNT	TAF6L
ARNT	TARBP2
ARNT	TCEAL8
ARNT	TCF7
ARNT	TFAP4
ARNT	TGIF2
ARNT	TLE3
ARNT	TMEFF1
ARNT	TMEM15
ARNT	TNFAIP3
ARNT	TRIP6
ARNT	UBAP2L
ARNT	UBE2B
ARNT	UBTF
ARNT	UBXD1
ARNT	VDAC1
ARNT	WEE1
ARNT	WWP2
ARNT	ZBTB40
ARNT	ZHX2
ARNT2	AKAP8
ARNT2	ALKBH5
ARNT2	ANKRD9
ARNT2	APOM
ARNT2	ASH1L
ARNT2	ATXN2L
ARNT2	BCL2L2
ARNT2	BCLAF1
ARNT2	BIRC5
ARNT2	BIRC6
ARNT2	C11orf11
ARNT2	C12orf24
ARNT2	C20orf46
ARNT2	C9orf77
ARNT2	CACNA1B
ARNT2	CACNA2D2
ARNT2	CAMK2B
ARNT2	CCAR1
ARNT2	CCS
ARNT2	CD40
ARNT2	CD68
ARNT2	CDC37
ARNT2	CIC
ARNT2	CIRBP
ARNT2	CLSTN3
ARNT2	CNTFR
ARNT2	CRSP7
ARNT2	DLGAP4
ARNT2	DLX4
ARNT2	DNAJA1
ARNT2	DPP4
ARNT2	EFNA1
ARNT2	EGR3
ARNT2	EGR4
ARNT2	EIF3S4
ARNT2	EIF4A1
ARNT2	EIF5A
ARNT2	EPO
ARNT2	ERF
ARNT2	FBXL16
ARNT2	FBXO46
ARNT2	FKBP1A
ARNT2	FOXO3A
ARNT2	GADD45G
ARNT2	GEMIN4
ARNT2	GLA
ARNT2	GMEB2
ARNT2	GRIN1
ARNT2	GTF2A1
ARNT2	HDGF
ARNT2	HEY1
ARNT2	HINT1
ARNT2	HNRPH2
ARNT2	HOOK2
ARNT2	HOXA7
ARNT2	HOXC10
ARNT2	HOXD10
ARNT2	HRBL
ARNT2	ICAM5
ARNT2	IMMT
ARNT2	JPH3
ARNT2	JUNB
ARNT2	KCNA1
ARNT2	KIAA0427
ARNT2	KLF9
ARNT2	LAMP1
ARNT2	LARP1
ARNT2	LTBP4
ARNT2	MBD3
ARNT2	MINK1
ARNT2	MLLT10
ARNT2	NAB2
ARNT2	NAPA
ARNT2	NEUROD2
ARNT2	NFIX
ARNT2	NGFR
ARNT2	NME4
ARNT2	NPAS1
ARNT2	NPTX1
ARNT2	NR1D1
ARNT2	PAH
ARNT2	PAQR4
ARNT2	PAX2
ARNT2	PC
ARNT2	PDE4A
ARNT2	PER1
ARNT2	PFKL
ARNT2	PLEC1
ARNT2	PLOD3
ARNT2	PPP4R2
ARNT2	PRKAR2A
ARNT2	RAB3A
ARNT2	RAN
ARNT2	RAP1A
ARNT2	RAP1GA1
ARNT2	RASGRP2
ARNT2	RKHD1
ARNT2	RKHD2
ARNT2	RPL14
ARNT2	SBNO1
ARNT2	SEMA4D
ARNT2	SEMA7A
ARNT2	SF1
ARNT2	SLC37A4
ARNT2	SORCS3
ARNT2	SPAST
ARNT2	SPRED1
ARNT2	SSBP3
ARNT2	STAT3
ARNT2	STC2
ARNT2	STIP1
ARNT2	STK11
ARNT2	STMN1
ARNT2	SYNCRIP
ARNT2	SYT11
ARNT2	TCF7
ARNT2	TFAP4
ARNT2	TGIF2
ARNT2	TLE3
ARNT2	UBAP2L
ARNT2	UBTF
ARNT2	VDAC1
ARNT2	VEGF
ARNT2	ZHX2
ARNT2	ZNF312
ATF2	ABCC6
ATF2	ACBD4
ATF2	ADRBK1
ATF2	AFF4
ATF2	AHCYL1
ATF2	AK3L1
ATF2	ALG9
ATF2	ANGPTL4
ATF2	ANKRD9
ATF2	AP2B1
ATF2	ARG2
ATF2	ARHGAP15
ATF2	ARIH1
ATF2	ATG5
ATF2	ATOH8
ATF2	AXUD1
ATF2	BCL11A
ATF2	BDNF
ATF2	BNC2
ATF2	BRD2
ATF2	BTG1
ATF2	BTG3
ATF2	BTRC
ATF2	C19orf4
ATF2	C1orf164
ATF2	CACNA1G
ATF2	CACNA2D2
ATF2	CACNA2D3
ATF2	CACNB2
ATF2	CALCA
ATF2	CBX4
ATF2	CD2AP
ATF2	CDC42
ATF2	CDC5L
ATF2	CDK2AP2
ATF2	CDKN1A
ATF2	CDKN2C
ATF2	CDS1
ATF2	CENPE
ATF2	CENTA1
ATF2	CENTD3
ATF2	CHD2
ATF2	CHGB
ATF2	CIC
ATF2	CIRBP
ATF2	CLCN3
ATF2	CLDN15
ATF2	CLDN6
ATF2	CLSTN3
ATF2	CNKSR1
ATF2	CNTNAP1
ATF2	CRH
ATF2	CSNK1D
ATF2	CXCL16
ATF2	CYCS
ATF2	DAB1
ATF2	DLG4
ATF2	DLGAP4
ATF2	DNAJB2
ATF2	DOK1
ATF2	DRD1IP
ATF2	DTL
ATF2	DULLARD
ATF2	DUSP1
ATF2	DUSP2
ATF2	DUSP8
ATF2	EDA2R
ATF2	EDNRB
ATF2	EEF1A2
ATF2	EGR1
ATF2	EGR3
ATF2	EIF1
ATF2	ELAVL4
ATF2	ELOVL5
ATF2	EOMES
ATF2	EPB41
ATF2	EPHA2
ATF2	EPHB2
ATF2	ERF
ATF2	ESRRG
ATF2	ETV6
ATF2	EXO1
ATF2	FBXO34
ATF2	FN1
ATF2	FOS
ATF2	FOSL2
ATF2	FOXP1
ATF2	FRAT1
ATF2	GALNT5
ATF2	GAPDHS
ATF2	GEM
ATF2	GLIS3
ATF2	GMEB2
ATF2	GNAL
ATF2	GNB2
ATF2	GOT1
ATF2	GPBP1
ATF2	GPR153
ATF2	GPR6
ATF2	GPSM3
ATF2	GTF3C1
ATF2	GTPBP1
ATF2	H2AFV
ATF2	HLF
ATF2	HOOK2
ATF2	HOXA3
ATF2	HOXB3
ATF2	HOXC10
ATF2	HOXC6
ATF2	HOXD3
ATF2	HRK
ATF2	HSPA12A
ATF2	HTRA3
ATF2	ID3
ATF2	IER2
ATF2	IER3
ATF2	IFT57
ATF2	IKBKB
ATF2	IL1RAPL2
ATF2	IL23A
ATF2	ILF3
ATF2	INPP5A
ATF2	IRX3
ATF2	JAG1
ATF2	JOSD1
ATF2	JUN
ATF2	JUND
ATF2	KCNH7
ATF2	KCNMA1
ATF2	KIAA0409
ATF2	KIAA1704
ATF2	KLF13
ATF2	KNTC2
ATF2	LAMP1
ATF2	LPP
ATF2	LRRC4
ATF2	LSM2
ATF2	LUZP1
ATF2	MAFB
ATF2	MAFF
ATF2	MAP3K13
ATF2	MAPKAP1
ATF2	MBD3
ATF2	MCAM
ATF2	MEF2D
ATF2	MPP2
ATF2	MSI2
ATF2	MVK
ATF2	MYL6
ATF2	MYO1C
ATF2	NBL1
ATF2	NDRG4
ATF2	NDST1
ATF2	NEDD1
ATF2	NEK6
ATF2	NEUROD6
ATF2	NFATC1
ATF2	NFIA
ATF2	NFIL3
ATF2	NFIX
ATF2	NINJ1
ATF2	NMT1
ATF2	NOC4L
ATF2	NOS1
ATF2	NR4A1
ATF2	NR4A2
ATF2	NR6A1
ATF2	NRXN1
ATF2	NRXN3
ATF2	NTRK3
ATF2	NUFIP1
ATF2	ODZ2
ATF2	OLFM2
ATF2	PAFAH1B1
ATF2	PAK1
ATF2	PARD6A
ATF2	PAX2
ATF2	PBX2
ATF2	PBX3
ATF2	PDE3A
ATF2	PDE4A
ATF2	PDE4D
ATF2	PDE7A
ATF2	PDE7B
ATF2	PDE8B
ATF2	PER1
ATF2	PEX12
ATF2	PHF8
ATF2	PIK3R3
ATF2	PLA2G6
ATF2	PLCG2
ATF2	PLD3
ATF2	PLEKHG2
ATF2	PLK4
ATF2	PLXNA2
ATF2	PNMA3
ATF2	POLR3H
ATF2	PPFIA1
ATF2	PPIG
ATF2	PPM1A
ATF2	PPM2C
ATF2	PPP1R15A
ATF2	PPP2CA
ATF2	PRKACA
ATF2	PRKCE
ATF2	PRKCZ
ATF2	PROX1
ATF2	PTK7
ATF2	PTP4A1
ATF2	R3HDM2
ATF2	RAB3A
ATF2	RAD9A
ATF2	RANBP2
ATF2	RARA
ATF2	RFX1
ATF2	RNF122
ATF2	RNF44
ATF2	RORA
ATF2	RORB
ATF2	RPL23
ATF2	RUNX3
ATF2	SAT
ATF2	SCAMP5
ATF2	SDCCAG33
ATF2	SEMA6B
ATF2	SESN2
ATF2	SEZ6L2
ATF2	SFRS3
ATF2	SH2D3C
ATF2	SKIL
ATF2	SLC16A1
ATF2	SLIT3
ATF2	SMOC1
ATF2	SPATA7
ATF2	SSBP3
ATF2	ST18
ATF2	STAT3
ATF2	STK40
ATF2	STXBP1
ATF2	SULT4A1
ATF2	SUMO1
ATF2	SYN1
ATF2	SYNGR3
ATF2	SYP
ATF2	SYT11
ATF2	SYT7
ATF2	TACC2
ATF2	TBC1D17
ATF2	TBXA2R
ATF2	TCF7L2
ATF2	TGIF2
ATF2	TLE3
ATF2	TMEM39A
ATF2	TMEM49
ATF2	TNFRSF12A
ATF2	TNPO2
ATF2	TNRC4
ATF2	TOP1
ATF2	TPCN2
ATF2	TRAF4
ATF2	TRIM39
ATF2	TRIP6
ATF2	TSPAN7
ATF2	TUBB2A
ATF2	TYRO3
ATF2	UBE2H
ATF2	UBQLN3
ATF2	UMPS
ATF2	UTS2
ATF2	VPS41
ATF2	VRK3
ATF2	WDR37
ATF2	WISP1
ATF2	WWOX
ATF2	YIF1A
ATF2	YTHDC2
ATF2	YWHAG
ATF2	YWHAH
ATF2	YY1
ATF2	ZBTB20
ATF2	ZC3H3
ATF2	ZCCHC12
ATF2	ZFHX1B
ATF2	ZFP36
ATF2	ZFPM1
ATF2	ZHX2
ATF2	ZNF184
ATF2	ZNF335
ATF2	ZNF438
ATF2	ZNRD1
ATF3	ABCC6
ATF3	ACBD4
ATF3	ADRBK1
ATF3	AFF4
ATF3	AHCYL1
ATF3	ALG9
ATF3	ANGPTL4
ATF3	AP2B1
ATF3	ARG2
ATF3	ARHGAP15
ATF3	ARIH1
ATF3	ATG5
ATF3	ATOH8
ATF3	AXUD1
ATF3	BCL11A
ATF3	BDNF
ATF3	BNC2
ATF3	BRD2
ATF3	BTG3
ATF3	BTRC
ATF3	C19orf4
ATF3	C1orf164
ATF3	CACNA1G
ATF3	CACNA2D2
ATF3	CACNA2D3
ATF3	CALCA
ATF3	CBX4
ATF3	CD2AP
ATF3	CDC42
ATF3	CDC5L
ATF3	CDKN1A
ATF3	CDKN2C
ATF3	CDS1
ATF3	CENPE
ATF3	CENTA1
ATF3	CENTD3
ATF3	CHD2
ATF3	CHGB
ATF3	CIC
ATF3	CIRBP
ATF3	CLCN3
ATF3	CLDN15
ATF3	CLDN6
ATF3	CNKSR1
ATF3	CNTNAP1
ATF3	CREB3L2
ATF3	CRH
ATF3	CSNK1D
ATF3	CTNNA1
ATF3	CXCL16
ATF3	CYCS
ATF3	DAB1
ATF3	DLGAP4
ATF3	DNAJB2
ATF3	DOK1
ATF3	DTL
ATF3	DULLARD
ATF3	DUSP1
ATF3	DUSP2
ATF3	DUSP8
ATF3	EDNRB
ATF3	EGR1
ATF3	EGR3
ATF3	EIF1
ATF3	ELAVL4
ATF3	ELOVL5
ATF3	EOMES
ATF3	EPHA2
ATF3	EPHB2
ATF3	ERF
ATF3	ESRRG
ATF3	ETV6
ATF3	EXO1
ATF3	FBXO34
ATF3	FN1
ATF3	FOS
ATF3	FOXP1
ATF3	GABARAPL1
ATF3	GALNT5
ATF3	GEM
ATF3	GLIS3
ATF3	GMEB2
ATF3	GNAL
ATF3	GNB2
ATF3	GOT1
ATF3	GPBP1
ATF3	GPR153
ATF3	GPR6
ATF3	GPSM3
ATF3	GTF3C1
ATF3	GTPBP1
ATF3	HIVEP1
ATF3	HLF
ATF3	HOOK2
ATF3	HOXA11
ATF3	HOXA3
ATF3	HOXB3
ATF3	HOXC10
ATF3	HOXC6
ATF3	HOXD3
ATF3	HRK
ATF3	HSPA12A
ATF3	ID3
ATF3	IER2
ATF3	IER3
ATF3	IFT57
ATF3	IKBKB
ATF3	IL1RAPL2
ATF3	IL21R
ATF3	IL23A
ATF3	ILF3
ATF3	INPP5A
ATF3	IRX3
ATF3	JAG1
ATF3	JOSD1
ATF3	JUN
ATF3	JUND
ATF3	KCNH7
ATF3	KCNMA1
ATF3	KIF1A
ATF3	KLF13
ATF3	KNTC2
ATF3	LAMP1
ATF3	LEFTY1
ATF3	LPP
ATF3	LRRC4
ATF3	LSM2
ATF3	LUZP1
ATF3	MAFB
ATF3	MAFF
ATF3	MAP3K13
ATF3	MAPKAP1
ATF3	MCAM
ATF3	MEF2D
ATF3	MSI2
ATF3	MVK
ATF3	MYL6
ATF3	MYO1C
ATF3	NBL1
ATF3	NDRG4
ATF3	NDST1
ATF3	NEDD1
ATF3	NEK6
ATF3	NEUROD6
ATF3	NFATC1
ATF3	NFIA
ATF3	NFIL3
ATF3	NOC4L
ATF3	NOS1
ATF3	NR4A1
ATF3	NR4A2
ATF3	NR6A1
ATF3	NRXN1
ATF3	NRXN3
ATF3	NTRK3
ATF3	NUFIP1
ATF3	ODZ2
ATF3	OLFM2
ATF3	PAFAH1B1
ATF3	PAK1
ATF3	PARD6A
ATF3	PAX2
ATF3	PBX2
ATF3	PBX3
ATF3	PDE3A
ATF3	PDE4A
ATF3	PDE4D
ATF3	PDE7A
ATF3	PDE7B
ATF3	PDE8B
ATF3	PER1
ATF3	PEX12
ATF3	PHF8
ATF3	PLA2G6
ATF3	PLCG2
ATF3	PLD3
ATF3	PLEKHA1
ATF3	PLXNA2
ATF3	PNMA3
ATF3	POLR3H
ATF3	PPIG
ATF3	PPM1A
ATF3	PPM2C
ATF3	PPP1R15A
ATF3	PPP2CA
ATF3	PRKACA
ATF3	PRKCE
ATF3	PRKCZ
ATF3	PROX1
ATF3	PTP4A1
ATF3	R3HDM2
ATF3	RAB3A
ATF3	RAD9A
ATF3	RANBP2
ATF3	RARA
ATF3	RFX1
ATF3	RNF122
ATF3	RNF44
ATF3	RORA
ATF3	RUNX3
ATF3	SCAMP5
ATF3	SDCCAG33
ATF3	SDHB
ATF3	SEMA6B
ATF3	SEZ6L2
ATF3	SFRS3
ATF3	SH2D3C
ATF3	SKIL
ATF3	SLC16A1
ATF3	SLIT3
ATF3	SMOC1
ATF3	SPATA7
ATF3	SSBP3
ATF3	ST18
ATF3	STAT3
ATF3	STK40
ATF3	STXBP1
ATF3	SULT4A1
ATF3	SUMO1
ATF3	SYN1
ATF3	SYNGR3
ATF3	SYP
ATF3	SYT7
ATF3	TBC1D17
ATF3	TBXA2R
ATF3	TCF7L2
ATF3	TGIF2
ATF3	TLE3
ATF3	TMEM39A
ATF3	TMEM49
ATF3	TNFRSF12A
ATF3	TNPO2
ATF3	TNRC4
ATF3	TOP1
ATF3	TPCN2
ATF3	TRAF4
ATF3	TRIM39
ATF3	TRIP6
ATF3	TSC2
ATF3	TSPAN7
ATF3	TSSC4
ATF3	TUBB2A
ATF3	TYRO3
ATF3	UBE2H
ATF3	UBQLN3
ATF3	UMPS
ATF3	UTS2
ATF3	VPS41
ATF3	VRK3
ATF3	WISP1
ATF3	WWOX
ATF3	YIF1A
ATF3	YTHDC2
ATF3	YWHAG
ATF3	YWHAH
ATF3	YY1
ATF3	ZBTB20
ATF3	ZBTB40
ATF3	ZC3H3
ATF3	ZCCHC12
ATF3	ZFHX1B
ATF3	ZFP36
ATF3	ZFPM1
ATF3	ZHX2
ATF3	ZNF184
ATF3	ZNF335
ATF3	ZNF438
ATF3	ZNRD1
ATF5	ABCC6
ATF5	ACBD4
ATF5	ADRBK1
ATF5	AHCYL1
ATF5	ALG9
ATF5	AP2B1
ATF5	ARG2
ATF5	ARIH1
ATF5	ATG5
ATF5	BRD2
ATF5	BTG3
ATF5	C19orf4
ATF5	CALCA
ATF5	CD2AP
ATF5	CDC42
ATF5	CDC5L
ATF5	CDS1
ATF5	CENPE
ATF5	CENTA1
ATF5	CHD2
ATF5	CHGB
ATF5	CLCN3
ATF5	CLDN15
ATF5	CLDN6
ATF5	CNKSR1
ATF5	CNTNAP1
ATF5	CRH
ATF5	CSNK1D
ATF5	CXCL16
ATF5	CYCS
ATF5	DOK1
ATF5	DTL
ATF5	DULLARD
ATF5	DUSP1
ATF5	DUSP8
ATF5	EGR1
ATF5	EIF1
ATF5	ELOVL5
ATF5	EPHA2
ATF5	EXO1
ATF5	FBXO34
ATF5	FN1
ATF5	GEM
ATF5	GNAL
ATF5	GPBP1
ATF5	GPR153
ATF5	GPR6
ATF5	GPSM3
ATF5	GTF3C1
ATF5	GTPBP1
ATF5	HLF
ATF5	HOXC10
ATF5	HRK
ATF5	IER2
ATF5	IER3
ATF5	IFT57
ATF5	IKBKB
ATF5	INPP5A
ATF5	JUND
ATF5	KNTC2
ATF5	LSM2
ATF5	LUZP1
ATF5	MAFF
ATF5	MAP3K13
ATF5	MCAM
ATF5	MEF2D
ATF5	MVK
ATF5	MYL6
ATF5	NDRG4
ATF5	NEDD1
ATF5	NEUROD6
ATF5	NFATC1
ATF5	NR4A2
ATF5	OLFM2
ATF5	PAFAH1B1
ATF5	PAK1
ATF5	PARD6A
ATF5	PBX2
ATF5	PDE3A
ATF5	PDE4A
ATF5	PDE7A
ATF5	PDE7B
ATF5	PDE8B
ATF5	PER1
ATF5	PEX12
ATF5	PHF8
ATF5	PLA2G6
ATF5	PLCG2
ATF5	PNMA3
ATF5	PPM1A
ATF5	PPM2C
ATF5	PPP1R15A
ATF5	PPP2CA
ATF5	PRKCZ
ATF5	R3HDM2
ATF5	RFX1
ATF5	RNF122
ATF5	RNF44
ATF5	SCAMP5
ATF5	SEMA6B
ATF5	SEZ6L2
ATF5	SKIL
ATF5	SPATA7
ATF5	STAT3
ATF5	SULT4A1
ATF5	SYN1
ATF5	SYNGR3
ATF5	SYP
ATF5	TMEM39A
ATF5	TNFRSF12A
ATF5	TNRC4
ATF5	TPCN2
ATF5	TRAF4
ATF5	TRIP6
ATF5	TSPAN7
ATF5	TUBB2A
ATF5	TYRO3
ATF5	UBE2H
ATF5	UBQLN3
ATF5	UMPS
ATF5	VRK3
ATF5	YIF1A
ATF5	YTHDC2
ATF5	YWHAH
ATF5	YY1
ATF5	ZFPM1
ATF5	ZNF184
ATF5	ZNF335
ATF5	ZNF438
ATF5	ZNRD1
ATF6	ABCC6
ATF6	ACBD4
ATF6	ADRBK1
ATF6	AHCYL1
ATF6	ALG9
ATF6	ARG2
ATF6	ARIH1
ATF6	ATG5
ATF6	BRD2
ATF6	BTG3
ATF6	CALCA
ATF6	CD2AP
ATF6	CDC42
ATF6	CDC5L
ATF6	CDS1
ATF6	CENPE
ATF6	CENTA1
ATF6	CHD2
ATF6	CHGB
ATF6	CLCN3
ATF6	CLDN15
ATF6	CLDN6
ATF6	CNTNAP1
ATF6	CRH
ATF6	CSNK1D
ATF6	CXCL16
ATF6	CYCS
ATF6	DOK1
ATF6	DTL
ATF6	DULLARD
ATF6	DUSP1
ATF6	EGR1
ATF6	ELOVL5
ATF6	EPHA2
ATF6	EXO1
ATF6	FN1
ATF6	FOSL2
ATF6	GEM
ATF6	GNAL
ATF6	GPBP1
ATF6	GPR153
ATF6	GPR6
ATF6	GPSM3
ATF6	GTF3C1
ATF6	GTPBP1
ATF6	HLF
ATF6	HOXC10
ATF6	HRK
ATF6	IER2
ATF6	IER3
ATF6	IFT57
ATF6	IKBKB
ATF6	INPP5A
ATF6	KNTC2
ATF6	LSM2
ATF6	MAFF
ATF6	MAP3K13
ATF6	MCAM
ATF6	MEF2D
ATF6	MVK
ATF6	MYL6
ATF6	NDRG4
ATF6	NEDD1
ATF6	NEUROD6
ATF6	NFATC1
ATF6	NR4A2
ATF6	OLFM2
ATF6	PAFAH1B1
ATF6	PAK1
ATF6	PBX2
ATF6	PDE3A
ATF6	PDE7A
ATF6	PDE7B
ATF6	PER1
ATF6	PEX12
ATF6	PHF8
ATF6	PLCG2
ATF6	PPM1A
ATF6	PPM2C
ATF6	PPP1R15A
ATF6	PPP2CA
ATF6	PRKCZ
ATF6	R3HDM2
ATF6	RFX1
ATF6	RNF122
ATF6	SCAMP5
ATF6	SEZ6L2
ATF6	SKIL
ATF6	SPATA7
ATF6	STAT3
ATF6	SULT4A1
ATF6	SYN1
ATF6	SYNGR3
ATF6	SYT7
ATF6	TMEM39A
ATF6	TNFRSF12A
ATF6	TNRC4
ATF6	TPCN2
ATF6	TRAF4
ATF6	TRIP6
ATF6	TSPAN7
ATF6	TUBB2A
ATF6	TYRO3
ATF6	UBE2H
ATF6	UBQLN3
ATF6	UMPS
ATF6	VRK3
ATF6	YIF1A
ATF6	YTHDC2
ATF6	YWHAH
ATF6	YY1
ATF6	ZFPM1
ATF6	ZNF184
ATF6	ZNF335
ATF6	ZNF438
ATF6	ZNRD1
ATF7	ABCC6
ATF7	ACBD4
ATF7	ADRBK1
ATF7	AFF4
ATF7	AHCYL1
ATF7	ALG9
ATF7	ANGPTL4
ATF7	ARG2
ATF7	ARHGAP15
ATF7	ARIH1
ATF7	ATG5
ATF7	ATOH8
ATF7	AXUD1
ATF7	BCL11A
ATF7	BDNF
ATF7	BNC2
ATF7	BRD2
ATF7	BTG3
ATF7	BTRC
ATF7	CACNA1G
ATF7	CACNA2D3
ATF7	CALCA
ATF7	CBX4
ATF7	CD2AP
ATF7	CDC42
ATF7	CDC5L
ATF7	CDKN1A
ATF7	CDKN2C
ATF7	CDS1
ATF7	CENPE
ATF7	CENTA1
ATF7	CENTD3
ATF7	CHD2
ATF7	CHGB
ATF7	CIC
ATF7	CIRBP
ATF7	CLCN3
ATF7	CLDN15
ATF7	CLDN6
ATF7	CNTNAP1
ATF7	CRH
ATF7	CSNK1D
ATF7	CXCL16
ATF7	CYCS
ATF7	DLGAP4
ATF7	DOK1
ATF7	DTL
ATF7	DULLARD
ATF7	DUSP1
ATF7	DUSP2
ATF7	EDNRB
ATF7	EGR1
ATF7	EGR3
ATF7	ELAVL4
ATF7	ELOVL5
ATF7	EOMES
ATF7	EPHA2
ATF7	EPHB2
ATF7	ERF
ATF7	ESRRG
ATF7	ETV6
ATF7	EXO1
ATF7	FN1
ATF7	FOS
ATF7	FOXP1
ATF7	GALNT5
ATF7	GEM
ATF7	GLIS3
ATF7	GMEB2
ATF7	GNAL
ATF7	GNB2
ATF7	GOT1
ATF7	GPBP1
ATF7	GPR153
ATF7	GPR6
ATF7	GPSM3
ATF7	GTF3C1
ATF7	GTPBP1
ATF7	HLF
ATF7	HOOK2
ATF7	HOXA3
ATF7	HOXB3
ATF7	HOXC10
ATF7	HOXC6
ATF7	HOXD3
ATF7	HRK
ATF7	HSPA12A
ATF7	ID3
ATF7	IER2
ATF7	IER3
ATF7	IFT57
ATF7	IKBKB
ATF7	IL1RAPL2
ATF7	IL23A
ATF7	ILF3
ATF7	INPP5A
ATF7	IRX3
ATF7	JAG1
ATF7	JOSD1
ATF7	JUN
ATF7	KCNMA1
ATF7	KLF13
ATF7	KNTC2
ATF7	LPP
ATF7	LRRC4
ATF7	LSM2
ATF7	MAFB
ATF7	MAFF
ATF7	MAP3K13
ATF7	MAPKAP1
ATF7	MCAM
ATF7	MEF2D
ATF7	MSI2
ATF7	MVK
ATF7	MYL6
ATF7	MYO1C
ATF7	NBL1
ATF7	NDRG4
ATF7	NEDD1
ATF7	NEK6
ATF7	NEUROD6
ATF7	NFATC1
ATF7	NFIA
ATF7	NFIL3
ATF7	NOC4L
ATF7	NOS1
ATF7	NR4A1
ATF7	NR4A2
ATF7	NRXN1
ATF7	NRXN3
ATF7	NTRK3
ATF7	ODZ2
ATF7	OLFM2
ATF7	PAFAH1B1
ATF7	PAK1
ATF7	PBX2
ATF7	PBX3
ATF7	PDE3A
ATF7	PDE7A
ATF7	PDE7B
ATF7	PER1
ATF7	PEX12
ATF7	PHF8
ATF7	PLCG2
ATF7	PLD3
ATF7	POLR3H
ATF7	PPIG
ATF7	PPM1A
ATF7	PPM2C
ATF7	PPP1R15A
ATF7	PPP2CA
ATF7	PRKACA
ATF7	PRKCE
ATF7	PRKCZ
ATF7	PROX1
ATF7	PTP4A1
ATF7	R3HDM2
ATF7	RAB3A
ATF7	RAD9A
ATF7	RANBP2
ATF7	RARA
ATF7	RFX1
ATF7	RNF122
ATF7	RORA
ATF7	RUNX3
ATF7	SCAMP5
ATF7	SEZ6L2
ATF7	SFRS3
ATF7	SKIL
ATF7	SLC16A1
ATF7	SLIT3
ATF7	SMOC1
ATF7	SPATA7
ATF7	ST18
ATF7	STAT3
ATF7	STK40
ATF7	STXBP1
ATF7	SULT4A1
ATF7	SUMO1
ATF7	SYN1
ATF7	SYNGR3
ATF7	SYT7
ATF7	TBXA2R
ATF7	TCF7L2
ATF7	TGIF2
ATF7	TLE3
ATF7	TMEM39A
ATF7	TMEM49
ATF7	TNFRSF12A
ATF7	TNRC4
ATF7	TOP1
ATF7	TPCN2
ATF7	TRAF4
ATF7	TRIM39
ATF7	TRIP6
ATF7	TSPAN7
ATF7	TUBB2A
ATF7	TYRO3
ATF7	UBE2H
ATF7	UBQLN3
ATF7	UMPS
ATF7	UTS2
ATF7	VPS41
ATF7	VRK3
ATF7	WISP1
ATF7	WWOX
ATF7	YIF1A
ATF7	YTHDC2
ATF7	YWHAG
ATF7	YWHAH
ATF7	YY1
ATF7	ZBTB20
ATF7	ZC3H3
ATF7	ZCCHC12
ATF7	ZFP36
ATF7	ZFPM1
ATF7	ZHX2
ATF7	ZNF184
ATF7	ZNF335
ATF7	ZNF438
ATF7	ZNRD1
BACH1	AK3L1
BACH1	ALDH5A1
BACH1	APOBEC1
BACH1	AR
BACH1	ARHGEF12
BACH1	BSN
BACH1	BTK
BACH1	CACNA1I
BACH1	CENTD3
BACH1	CFTR
BACH1	CLCF1
BACH1	COL6A2
BACH1	CPLX2
BACH1	CSF1
BACH1	DNAH9
BACH1	ELK3
BACH1	EML3
BACH1	ESRRG
BACH1	FGF13
BACH1	GAN
BACH1	GLIS3
BACH1	GPLD1
BACH1	HMOX1
BACH1	IDUA
BACH1	ITPKC
BACH1	KCNA2
BACH1	KCNAB2
BACH1	KCNB1
BACH1	KIF3C
BACH1	KNS2
BACH1	LPP
BACH1	LRP10
BACH1	MAP1B
BACH1	MCL1
BACH1	MLPH
BACH1	NUCKS1
BACH1	PIK3CB
BACH1	PLEC1
BACH1	PLEKHG2
BACH1	PPP1R15A
BACH1	PPP3CA
BACH1	PTPN1
BACH1	RAD9A
BACH1	RHOH
BACH1	RTKN
BACH1	SLC2A1
BACH1	STAB1
BACH1	SYT1
BACH1	TANK
BACH1	TMEM40
BACH1	TRIB3
BACH1	VIM
BACH1	YWHAG
BACH1	ZC3H12A
BACH1	ZCCHC2
BACH1	ZFP36
BHLHB3	APH1A
BHLHB3	ARHGDIB
BHLHB3	ATOH8
BHLHB3	ATP6AP2
BHLHB3	BAHCC1
BHLHB3	BCL2L1
BHLHB3	BCL6
BHLHB3	BTBD14A
BHLHB3	CACNA1G
BHLHB3	CCM2
BHLHB3	CDK4
BHLHB3	CIC
BHLHB3	CNTFR
BHLHB3	COX5A
BHLHB3	CSF1
BHLHB3	CSNK1D
BHLHB3	CTRC
BHLHB3	DBN1
BHLHB3	DNMT3A
BHLHB3	DTYMK
BHLHB3	E2F2
BHLHB3	EGR1
BHLHB3	EIF3S9
BHLHB3	ELAVL1
BHLHB3	ELAVL3
BHLHB3	ELK1
BHLHB3	EPHA2
BHLHB3	EPHB2
BHLHB3	ERF
BHLHB3	FAM113A
BHLHB3	FAM45A
BHLHB3	FGF11
BHLHB3	FZR1
BHLHB3	GATAD2A
BHLHB3	GK
BHLHB3	GLB1
BHLHB3	GNAO1
BHLHB3	GNAS
BHLHB3	GPC3
BHLHB3	GRHL2
BHLHB3	GTF2A1
BHLHB3	HEXA
BHLHB3	HMOX1
BHLHB3	HOOK2
BHLHB3	HOXA3
BHLHB3	HOXA6
BHLHB3	HOXA7
BHLHB3	HOXB7
BHLHB3	HSF1
BHLHB3	IFRD2
BHLHB3	IL16
BHLHB3	ILF3
BHLHB3	IQCG
BHLHB3	ITPKC
BHLHB3	KCNH2
BHLHB3	KCNJ12
BHLHB3	KCNJ14
BHLHB3	KCNJ4
BHLHB3	KIAA0423
BHLHB3	KIAA1737
BHLHB3	KRT18
BHLHB3	KRTCAP2
BHLHB3	LZTS2
BHLHB3	MAFF
BHLHB3	MAP4
BHLHB3	MLX
BHLHB3	NCOA5
BHLHB3	NFIX
BHLHB3	NR1D1
BHLHB3	NR4A1
BHLHB3	NXF1
BHLHB3	PKN1
BHLHB3	PLEC1
BHLHB3	RAB3IL1
BHLHB3	RAD9A
BHLHB3	RAPGEF3
BHLHB3	RARA
BHLHB3	RBM15B
BHLHB3	RBMS1
BHLHB3	RNF26
BHLHB3	RPS14
BHLHB3	SLC6A9
BHLHB3	SMOC1
BHLHB3	SMTN
BHLHB3	SOCS5
BHLHB3	STAT5A
BHLHB3	STXBP1
BHLHB3	SYT7
BHLHB3	TAF6L
BHLHB3	TBX6
BHLHB3	TCF7
BHLHB3	TFAP2C
BHLHB3	TGFBR1
BHLHB3	THRAP3
BHLHB3	TMEM104
BHLHB3	TMEM15
BHLHB3	TRAF2
BHLHB3	TRIOBP
BHLHB3	TRIP6
BHLHB3	TSPAN9
BHLHB3	TTLL11
BHLHB3	UBE2B
BHLHB3	UBTF
BHLHB3	WDTC1
BHLHB3	WWP2
BHLHB3	ZC3H12A
BHLHB3	ZFPM1
CBFB	ADCY6
CBFB	ASH1L
CBFB	BEX2
CBFB	BLK
CBFB	C2orf10
CBFB	CNN2
CBFB	CUEDC1
CBFB	DDX39
CBFB	DNAJA2
CBFB	DNASE1L3
CBFB	ERG
CBFB	ESRRG
CBFB	FAM113B
CBFB	GDF10
CBFB	GFRA2
CBFB	GPR107
CBFB	GTPBP1
CBFB	KCNG1
CBFB	KLF13
CBFB	LTBP2
CBFB	MALT1
CBFB	MLSTD1
CBFB	NF1
CBFB	NFIA
CBFB	PDE7B
CBFB	PLCG2
CBFB	PLEC1
CBFB	PSD
CBFB	RAB3IL1
CBFB	RBPMS
CBFB	RUNX3
CBFB	SSBP3
CBFB	TMEM39A
CDC5L	ASCC3
CDC5L	ATP9B
CDC5L	DACH1
CDC5L	EMID2
CDC5L	FUT4
CDC5L	INHBC
CDC5L	PLCL1
CDC5L	PLEKHH2
CDC5L	RAB11FIP2
CDC5L	RHEB
CDC5L	SERBP1
CDC5L	SHB
CDC5L	THY1
CDC5L	TMEFF1
CDC5L	TRPS1
CDC5L	VIM
CDC5L	WWOX
CEBPA	ABHD5
CEBPA	ACADSB
CEBPA	AKAP6
CEBPA	ANGPT1
CEBPA	AP3B1
CEBPA	APP
CEBPA	AR
CEBPA	ARHGAP15
CEBPA	ARHGAP26
CEBPA	ARID5B
CEBPA	ARNTL
CEBPA	ATBF1
CEBPA	ATF7
CEBPA	ATG10
CEBPA	ATP2A2
CEBPA	ATP9B
CEBPA	ATXN1
CEBPA	B3GALT2
CEBPA	BAI3
CEBPA	BAK1
CEBPA	BCL11A
CEBPA	BCL6
CEBPA	BDNF
CEBPA	BNC2
CEBPA	BNIP2
CEBPA	BTRC
CEBPA	CA8
CEBPA	CACNA2D3
CEBPA	CACNB2
CEBPA	CADPS2
CEBPA	CAMK1G
CEBPA	CAMSAP1L1
CEBPA	CBWD1
CEBPA	CD44
CEBPA	CDH13
CEBPA	CDH8
CEBPA	CDKAL1
CEBPA	CHL1
CEBPA	CHMP2B
CEBPA	CNTN3
CEBPA	CNTN6
CEBPA	CPS1
CEBPA	CRTAC1
CEBPA	CSDE1
CEBPA	CSF3R
CEBPA	CSPG2
CEBPA	CTNNA2
CEBPA	CYP7B1
CEBPA	DACH1
CEBPA	DACH2
CEBPA	DAG1
CEBPA	DBC1
CEBPA	DCBLD2
CEBPA	DCTN2
CEBPA	DGKB
CEBPA	DLG2
CEBPA	DMD
CEBPA	DOCK1
CEBPA	DOCK2
CEBPA	DPP4
CEBPA	DYNC1I1
CEBPA	E2F7
CEBPA	EDA
CEBPA	EDA2R
CEBPA	EDIL3
CEBPA	EDNRB
CEBPA	EFEMP1
CEBPA	EHBP1
CEBPA	ELAVL2
CEBPA	ELAVL4
CEBPA	EPHA3
CEBPA	EPHB1
CEBPA	ERG
CEBPA	ERN1
CEBPA	ESRRG
CEBPA	ETV1
CEBPA	EXT1
CEBPA	EZH2
CEBPA	FAM19A1
CEBPA	FAM19A2
CEBPA	FAM79B
CEBPA	FAM84A
CEBPA	FBXW7
CEBPA	FGF13
CEBPA	FGF14
CEBPA	FGFR1OP2
CEBPA	FLRT2
CEBPA	FMR1
CEBPA	FNDC3B
CEBPA	FOXP1
CEBPA	FRAS1
CEBPA	FST
CEBPA	GABPB2
CEBPA	GABRA1
CEBPA	GABRB1
CEBPA	GALNT5
CEBPA	GAP43
CEBPA	GLI3
CEBPA	GLIS3
CEBPA	GNAS
CEBPA	GNB2
CEBPA	GPC3
CEBPA	GRIA1
CEBPA	GRIA2
CEBPA	GRIA3
CEBPA	GRID2
CEBPA	GRM3
CEBPA	GRM8
CEBPA	GTDC1
CEBPA	HAVCR1
CEBPA	HGF
CEBPA	HHIP
CEBPA	HIST1H2AJ
CEBPA	HMGB1
CEBPA	HOXD10
CEBPA	HOXD9
CEBPA	HS6ST2
CEBPA	HS6ST3
CEBPA	HTR2C
CEBPA	IL1RAPL2
CEBPA	IQCH
CEBPA	IRX3
CEBPA	JAG1
CEBPA	KCNB2
CEBPA	KCNIP4
CEBPA	KCNJ3
CEBPA	KCNMA1
CEBPA	KIAA0528
CEBPA	KIAA1715
CEBPA	KLF6
CEBPA	KLHL1
CEBPA	LDB2
CEBPA	LMO3
CEBPA	LMO4
CEBPA	LPP
CEBPA	LRIG1
CEBPA	LSAMP
CEBPA	MAB21L2
CEBPA	MAFB
CEBPA	MAGI1
CEBPA	MAMDC1
CEBPA	MAPKAP1
CEBPA	MCM7
CEBPA	MEF2C
CEBPA	MET
CEBPA	MID1
CEBPA	MKI67
CEBPA	MLSTD1
CEBPA	MYC
CEBPA	MYH9
CEBPA	NAP1L3
CEBPA	NCAM1
CEBPA	NEGR1
CEBPA	NEIL3
CEBPA	NEK6
CEBPA	NFE2L3
CEBPA	NFIA
CEBPA	NFIL3
CEBPA	NMUR2
CEBPA	NR3C2
CEBPA	NR5A2
CEBPA	NRCAM
CEBPA	NRP2
CEBPA	NRXN1
CEBPA	NRXN3
CEBPA	NTRK3
CEBPA	ODZ2
CEBPA	OPCML
CEBPA	PAK3
CEBPA	PARD3
CEBPA	PAX3
CEBPA	PBX3
CEBPA	PCCA
CEBPA	PCMT1
CEBPA	PDE3A
CEBPA	PDE7B
CEBPA	PEX14
CEBPA	PFTK1
CEBPA	PHEX
CEBPA	PIK3C3
CEBPA	PKHD1
CEBPA	PKIA
CEBPA	PLCB1
CEBPA	POU2F1
CEBPA	POU3F2
CEBPA	PPP2R2B
CEBPA	PPP4C
CEBPA	PRIM2A
CEBPA	PROX1
CEBPA	PRRX1
CEBPA	PTPRG
CEBPA	PTPRN2
CEBPA	PTPRT
CEBPA	RAB11FIP2
CEBPA	RAD51L1
CEBPA	RAPGEF2
[truncated: 23,039 more rows]
